# Supplementary material for: Review of Neopalpa Povolný, 1998 with description of a new species from California and Baja California, Mexico (Lepidoptera, Gelechiidae)
Source: Zookeys. 2017 Jan 17;(646):79–94. doi: 10.3897/zookeys.646.11411 (PMC5299441; doi:10.3897/zookeys.646.11411)
Supplement: XML Treatment for Neopalpa [file zookeys.646.11411-treatment1.xml]

<!DOCTYPE tp:taxon-treatment
  PUBLIC "-//TaxonX//DTD Taxonomic Treatment Publishing DTD v0 20100105//EN" "tax-treatment-NSO.dtd">
<tp:taxon-treatment xmlns:tp="http://www.plazi.org/taxpub"><tp:treatment-meta><kwd-group><label>Taxon classification</label><kwd><named-content content-type="kingdom">Animalia</named-content></kwd><kwd><named-content content-type="order">Lepidoptera</named-content></kwd><kwd><named-content content-type="family">Gelechiidae</named-content></kwd></kwd-group><mixed-citation publication-type="journal"><person-group><name><surname>Nazari</surname><given-names>Vazrick</given-names></name></person-group><article-title>Review of <italic><tp:taxon-name><tp:taxon-name-part taxon-name-part-type="genus">Neopalpa</tp:taxon-name-part></tp:taxon-name></italic> Povolný, 1998 with description of a new species from California and Baja California, Mexico (<tp:taxon-name><tp:taxon-name-part taxon-name-part-type="order">Lepidoptera</tp:taxon-name-part></tp:taxon-name>, <tp:taxon-name><tp:taxon-name-part taxon-name-part-type="family">Gelechiidae</tp:taxon-name-part></tp:taxon-name>)</article-title><source>Zookeys</source><day>17</day><month>1</month><year>2017</year><volume>2017</volume><issue>646</issue><fpage>79</fpage><lpage>94</lpage><pub-id pub-id-type="doi">10.3897/zookeys.646.11411</pub-id></mixed-citation></tp:treatment-meta><tp:nomenclature><tp:taxon-name>
            <tp:taxon-name-part taxon-name-part-type="genus">Neopalpa</tp:taxon-name-part>
          </tp:taxon-name><tp:taxon-authority>Povolný, 1998</tp:taxon-authority><tp:nomenclature-citation-list><tp:nomenclature-citation><tp:taxon-name>
                <tp:taxon-name-part taxon-name-part-type="genus">Neopalpa</tp:taxon-name-part>
              </tp:taxon-name><comment>Povolný, 1998a: 141, figs 1, 6.</comment></tp:nomenclature-citation></tp:nomenclature-citation-list></tp:nomenclature><tp:treatment-sec sec-type="type species" id="SECID0EXJAC"><title>Type species.</title><p>
            <italic><tp:taxon-name><tp:taxon-name-part taxon-name-part-type="genus">Neopalpa</tp:taxon-name-part> <tp:taxon-name-part taxon-name-part-type="species">neonata</tp:taxon-name-part></tp:taxon-name></italic> Povolný, 1998b (by original designation).</p><!--PageBreak--></tp:treatment-sec><tp:treatment-sec sec-type="diagnosis" id="SECID0EIKAC"><title>Diagnosis.</title><p>
            <italic><tp:taxon-name><tp:taxon-name-part taxon-name-part-type="genus">Neopalpa</tp:taxon-name-part></tp:taxon-name></italic> can be defined by the combination of the following genitalia characters: male tegumen long and parallel sided, gnathos a short and delicate spine with distinct V-shaped arms, uncus tall and rounded, valvae sigmoid with antler-shaped tip, saccus narrow and nearly as long as tegumen, phallus nearly as long as longitudinal axis of genitalia, with a subovate caecum and a sub-terminal projection. Female with a well-developed antrum and an aviform signum.</p></tp:treatment-sec><tp:treatment-sec sec-type="remarks" id="SECID0EVKAC"><title>Remarks.</title><p>
            <xref ref-type="bibr" rid="B14">Povolný (1998a)</xref> did not provide a differential diagnosis for <italic><tp:taxon-name><tp:taxon-name-part taxon-name-part-type="genus">Neopalpa</tp:taxon-name-part> <tp:taxon-name-part taxon-name-part-type="species">neonata</tp:taxon-name-part></tp:taxon-name></italic>; instead he emphasized the “extremely characteristic” male genitalia, “… mainly reflected in the form of the curious bilobate paired process arising from the sacculus, in the shape of slender parallel-sided sigmoid valva with its curious tip, and in the long slender aedeagus with the specialized tip.” As for the adult, he commented, “The moth shows the monotonous forewing coloration with indistinct blackish stigmata characteristic of the tribe.” With the discovery of a new species of <italic><tp:taxon-name><tp:taxon-name-part taxon-name-part-type="genus">Neopalpa</tp:taxon-name-part></tp:taxon-name></italic> described here, none of these characters holds up as a synapomorphy for the genus. While comparable structures occur in other <tp:taxon-name><tp:taxon-name-part taxon-name-part-type="tribe">Gnorimoschemini</tp:taxon-name-part></tp:taxon-name> (e.g., some species in <italic><tp:taxon-name><tp:taxon-name-part taxon-name-part-type="genus">Ephysteris</tp:taxon-name-part></tp:taxon-name></italic> or <italic><tp:taxon-name><tp:taxon-name-part taxon-name-part-type="genus">Keiferia</tp:taxon-name-part></tp:taxon-name></italic>), the “curious bilobate paired process arising from the sacculus” is significantly reduced in the new species. Also, the sigmoid bifurcating valve is not unique in <tp:taxon-name><tp:taxon-name-part taxon-name-part-type="tribe">Gnorimoschemini</tp:taxon-name-part></tp:taxon-name> (present in some species of <italic><tp:taxon-name><tp:taxon-name-part taxon-name-part-type="genus">Keiferia</tp:taxon-name-part></tp:taxon-name></italic>, <italic><tp:taxon-name><tp:taxon-name-part taxon-name-part-type="genus">Scrobipalpopsis</tp:taxon-name-part></tp:taxon-name></italic> and <italic><tp:taxon-name><tp:taxon-name-part taxon-name-part-type="genus">Symmetrischema</tp:taxon-name-part></tp:taxon-name></italic>), and the new species does not show a highly-specialized phallus. In addition, the adults of the new species show a highly-contrasting wing pattern that is very distinct from <italic><tp:taxon-name><tp:taxon-name-part taxon-name-part-type="genus">Neopalpa</tp:taxon-name-part> <tp:taxon-name-part taxon-name-part-type="species">neonata</tp:taxon-name-part></tp:taxon-name></italic>.</p></tp:treatment-sec><tp:treatment-sec sec-type="description" id="SECID0EHNAC"><title>Description.</title><p>
            <italic>Head</italic>. Scaled with light-yellow frons, scales on the vertex converging towards middle, often with darker tips, ocelli present, small, located behind the base of antenna. Labial palpi strongly up-curved, segment 3 acute, about 2/3 length of segment 2; antenna with more or less distinct dark and light rings.</p><p>
            <italic>Thorax</italic>. Grey to brown; wingspan 7–12 mm; forewing slender, discal and apical areas dark brown, termen with black-tipped white scales. Hindwing off-white to greyish with a well-developed tornal lobe and a pointed tip.</p><p>
            <italic>Abdomen</italic>. Male tergum 8 subtriangular, equilateral, weakly sclerotized and concave anteriorly; sternum 8 more than twice the size of tergum 8, subrectangular, broader than long, posterior margin broadly rounded, anterior margin bilobate with a deep ventral emargination. Female segment 7 trapezoidal, tergum 7 approximately twice the length of other abdominal segments; apodemes in both sexes well developed. Coremata absent.</p><p>
            <italic>Male genitalia</italic>. Characterized by elongate shape, long parallel-sided tegumen and slender, well-rounded uncus; gnathos a short spine; culcitula weakly developed; valva sigmoid, parallel sided with a bifurcating antler-shaped tip; sacculus parabasally located, short and cone shaped; vincular processes variously developed; saccus elongate, nearly as long as tegumen; phallus elongate with a subovate caecum and a distinct subterminal spine.</p><p>
            <italic>Female genitalia</italic>. Segment 8 with almost evenly sclerotized subgenital plate, moderately to strongly sculpted, ventromedial zone membranous; ostium bursae distinctly edged; antrum wide, tubular and weakly sclerotized, nearly ¾ length of apophysis <!--PageBreak-->anterioris; apophysis anterioris thin and parallel sided, about same length as segment 8; ductus bursae same width as antrum and same length as apophysis anterioris; corpus bursae clearly delineated, bulbous; signum aviform with a central spine (hook) and two wide subtriangular lobes.</p></tp:treatment-sec><tp:treatment-sec sec-type="distribution" id="SECID0EBOAC"><title>Distribution.</title><p>Western USA (California and Arizona) and Baja California, Mexico.</p></tp:treatment-sec><tp:treatment-sec sec-type="biology" id="SECID0EGOAC"><title>Biology.</title><p>Both species specialize in xeric habitats. The host plant is unknown, but is probably in the <tp:taxon-name><tp:taxon-name-part taxon-name-part-type="family">Solanaceae</tp:taxon-name-part></tp:taxon-name> (one specimen of <italic><tp:taxon-name><tp:taxon-name-part taxon-name-part-type="genus">Neopalpa</tp:taxon-name-part> <tp:taxon-name-part taxon-name-part-type="species">neonata</tp:taxon-name-part></tp:taxon-name></italic> “collected in tomato foliage”).</p></tp:treatment-sec><tp:treatment-sec sec-type="key" id="SECID0E2OAC"><title>Key to species of <italic><tp:taxon-name><tp:taxon-name-part taxon-name-part-type="genus">Neopalpa</tp:taxon-name-part></tp:taxon-name></italic></title><table-wrap content-type="key" position="anchor" orientation="portrait"><table id="TID0E5HAC" rules="all"><tbody><tr><td rowspan="1" colspan="1">1</td><td rowspan="1" colspan="1">Forewing predominantly dark brown or gray; male genitalia with large bilobate vincular processes 4× length of sacculus; phallus with a curved tip and a distinct subterminal hook; female genitalia segment 8 extensively sculpted with microtrichea, signum aviform with granulated wings</td><td rowspan="1" colspan="1">
                    <bold><italic><tp:taxon-name><tp:taxon-name-part taxon-name-part-type="genus">Neopalpa</tp:taxon-name-part> <tp:taxon-name-part taxon-name-part-type="species">neonata</tp:taxon-name-part></tp:taxon-name></italic></bold>
                  </td></tr><tr><td rowspan="1" colspan="1">–</td><td rowspan="1" colspan="1">Forewing orange yellow except costal and terminal areas dark brown; male genitalia vincular processes not longer than sacculus, phallus tip acute with a subtle subterminal thorn; female genitalia segment 8 with hardly any microtrichea, signum aviform with smooth wings</td><td rowspan="1" colspan="1">
                    <bold><italic><tp:taxon-name><tp:taxon-name-part taxon-name-part-type="genus">Neopalpa</tp:taxon-name-part> <tp:taxon-name-part taxon-name-part-type="species">donaldtrumpi</tp:taxon-name-part></tp:taxon-name></italic> sp. n.</bold>
                  </td></tr></tbody></table></table-wrap></tp:treatment-sec><ref-list><ref id="B14"><mixed-citation xmlns:xlink="http://www.w3.org/1999/xlink" xlink:type="simple">
          <person-group><name name-style="western"><surname>Povolný</surname><given-names>D</given-names></name></person-group> (<year>1998a</year>) <article-title><italic><tp:taxon-name><tp:taxon-name-part taxon-name-part-type="genus">Neopalpa</tp:taxon-name-part></tp:taxon-name></italic> Povolný, gen. n. and <italic><tp:taxon-name><tp:taxon-name-part taxon-name-part-type="genus">Eurysaccoides</tp:taxon-name-part></tp:taxon-name></italic> Povolný, gen. n., two new genera of the tribe <tp:taxon-name><tp:taxon-name-part taxon-name-part-type="tribe">Gnorimoschemini</tp:taxon-name-part></tp:taxon-name> from California with the description of three new species. (<tp:taxon-name><tp:taxon-name-part taxon-name-part-type="order">Lepidoptera</tp:taxon-name-part></tp:taxon-name>: <tp:taxon-name><tp:taxon-name-part taxon-name-part-type="family">Gelechiidae</tp:taxon-name-part></tp:taxon-name>).</article-title> <source>SHILAP Revista de Lepidopterologia</source> <volume>26</volume>: <fpage>139</fpage>–<lpage>146</lpage>.</mixed-citation></ref></ref-list></tp:taxon-treatment>
