# Supplementary material for: Review of Neopalpa Povolný, 1998 with description of a new species from California and Baja California, Mexico (Lepidoptera, Gelechiidae)
Source: Zookeys. 2017 Jan 17;(646):79–94. doi: 10.3897/zookeys.646.11411 (PMC5299441; doi:10.3897/zookeys.646.11411)
Supplement: XML Treatment for Neopalpa neonata [file zookeys.646.11411-treatment2.xml]

<!DOCTYPE tp:taxon-treatment
  PUBLIC "-//TaxonX//DTD Taxonomic Treatment Publishing DTD v0 20100105//EN" "tax-treatment-NSO.dtd">
<tp:taxon-treatment xmlns:tp="http://www.plazi.org/taxpub"><tp:treatment-meta><kwd-group><label>Taxon classification</label><kwd><named-content content-type="kingdom">Animalia</named-content></kwd><kwd><named-content content-type="order">Lepidoptera</named-content></kwd><kwd><named-content content-type="family">Gelechiidae</named-content></kwd></kwd-group><mixed-citation publication-type="journal"><person-group><name><surname>Nazari</surname><given-names>Vazrick</given-names></name></person-group><article-title>Review of <italic><tp:taxon-name><tp:taxon-name-part taxon-name-part-type="genus">Neopalpa</tp:taxon-name-part></tp:taxon-name></italic> Povolný, 1998 with description of a new species from California and Baja California, Mexico (<tp:taxon-name><tp:taxon-name-part taxon-name-part-type="order">Lepidoptera</tp:taxon-name-part></tp:taxon-name>, <tp:taxon-name><tp:taxon-name-part taxon-name-part-type="family">Gelechiidae</tp:taxon-name-part></tp:taxon-name>)</article-title><source>Zookeys</source><day>17</day><month>1</month><year>2017</year><volume>2017</volume><issue>646</issue><fpage>79</fpage><lpage>94</lpage><pub-id pub-id-type="doi">10.3897/zookeys.646.11411</pub-id></mixed-citation></tp:treatment-meta><tp:nomenclature><tp:taxon-name>
              <tp:taxon-name-part taxon-name-part-type="genus">Neopalpa</tp:taxon-name-part>
              <tp:taxon-name-part taxon-name-part-type="species">neonata</tp:taxon-name-part>
              <object-id xmlns:xlink="http://www.w3.org/1999/xlink" xlink:type="simple" content-type="BOLD BIN">BOLD:ABW8320</object-id>
            </tp:taxon-name><tp:taxon-authority>Povolný, 1998</tp:taxon-authority><xref ref-type="fig" rid="F1">Figs 1a–f</xref><xref ref-type="fig" rid="F2">, 2a, b</xref><xref ref-type="fig" rid="F3">, 3a–d</xref><xref ref-type="fig" rid="F4">, 4a, c</xref><xref ref-type="fig" rid="F5">, 5a</xref><tp:nomenclature-citation-list><tp:nomenclature-citation><tp:taxon-name>
                  <tp:taxon-name-part taxon-name-part-type="genus">Neopalpa</tp:taxon-name-part> <tp:taxon-name-part taxon-name-part-type="species">neonata</tp:taxon-name-part></tp:taxon-name><comment>Povolný, 1998a: 141, figs 1, 6.</comment></tp:nomenclature-citation></tp:nomenclature-citation-list></tp:nomenclature><tp:treatment-sec sec-type="material" id="SECID0EGDAE"><title>Material examined.</title><p>Holotype ♂, California: Los Angeles County, Santa Catalina Island, Middle Cyn. 5.ii.1978, J.A. Chemsak, specimen # <ext-link xmlns:xlink="http://www.w3.org/1999/xlink" ext-link-type="uri" xlink:href="http://essigdb.berkeley.edu/cgi/eme_query?table=eme&amp;bnhm_id=EMEC82306&amp;one=T&amp;OK2SHOWPRIVATE=" xlink:type="simple">EMEC82306</ext-link>, genitalia slide Pw1173 (<named-content xmlns:xlink="http://www.w3.org/1999/xlink" content-type="dwc:institutional_code" xlink:type="simple">EMEC</named-content>). Paratype ♂, Mexico: Baja California Sur, 21 mi. W. La Paz, 8.9.1966, J.A. Powell, specimen # <ext-link xmlns:xlink="http://www.w3.org/1999/xlink" ext-link-type="uri" xlink:href="http://essigdb.berkeley.edu/cgi/eme_query?table=eme&amp;bnhm_id=EMEC342305&amp;one=T&amp;OK2SHOWPRIVATE=" xlink:type="simple">EMEC342305</ext-link>, genitalia slide Pw1173 (<named-content xmlns:xlink="http://www.w3.org/1999/xlink" content-type="dwc:institutional_code" xlink:type="simple">EMEC</named-content>).</p><p>For a complete list of additional specimens examined from California, Arizona and Mexico (n = 386), see Suppl. material <xref ref-type="supplementary-material" rid="S1">1</xref>.</p></tp:treatment-sec><tp:treatment-sec sec-type="diagnosis" id="SECID0E3DAE"><title>Diagnosis.</title><p>Distinguishable from the species described below by dark forewing and frons, well-developed vincular processes that are more than 4× as long as sacculus, segment 8 in female genitalia heavily sculpted with microtrichea, and signum heavily granulated with small stubby spines.</p></tp:treatment-sec><tp:treatment-sec sec-type="redescription" id="SECID0EBEAE"><title>Redescription.</title><p>
              <bold><italic>Adult</italic></bold> (Figs <xref ref-type="fig" rid="F1">1a–f</xref>, <xref ref-type="fig" rid="F2">2a, b</xref>). Forewing length: male 3.6–4.9 mm (mean 4.2 mm, n=50); female 4.2–5.0 mm (mean 4.3 mm, n=50). Head, thorax and tegula covered with a mixture of grayish-brown scales with darker tips; scales on vertex and frons with darker tips, often appressed, converging towards middle. Labial palpi up-curved, annulated, segment 3 acute, about ⅔ size of segment 2; antenna about ⅔ length of forewing, with more or less distinct dark and light rings, scape covered with yellow and dark-brown scales. Mesoscutum grayish brown, tegulae greyish brown to brown. Forewing upper surface ground coloration consists of a mixture of grayish-brown scales with dark tips, the dorsal region and subterminal fascia distinctly paler partly mixed with orange scales; three to four obscure black tear-shaped stigmata situated axially, first near forewing base, second in wing center, third in cell; additional one or two stigmata in the dorsal forewing fold, the first near wing center, the second rather indicated by a group of chocolate-brown scales before external transverse band near forewing dorsum; apical area and fringes generally dark grey mottled with lighter suffusion. Hindwing deep grey, unmarked, slender, with distinctly protruding tip. Sexes similar.</p><fig id="F1" position="float" orientation="portrait"><label>Figure 1.</label><caption><p>Adults of <italic><tp:taxon-name><tp:taxon-name-part taxon-name-part-type="genus">Neopalpa</tp:taxon-name-part></tp:taxon-name></italic> species. <bold>a–f</bold> <italic><tp:taxon-name><tp:taxon-name-part taxon-name-part-type="genus">Neopalpa</tp:taxon-name-part> <tp:taxon-name-part taxon-name-part-type="species">neonata</tp:taxon-name-part></tp:taxon-name></italic> <bold>g–j</bold> <italic><tp:taxon-name><tp:taxon-name-part taxon-name-part-type="genus">Neopalpa</tp:taxon-name-part> <tp:taxon-name-part taxon-name-part-type="species">donaldtrumpi</tp:taxon-name-part></tp:taxon-name></italic> sp. n. <italic><tp:taxon-name><tp:taxon-name-part taxon-name-part-type="genus">Neopalpa</tp:taxon-name-part> <tp:taxon-name-part taxon-name-part-type="species">neonata</tp:taxon-name-part></tp:taxon-name></italic>: <bold>a</bold> holotype ♂ <ext-link xmlns:xlink="http://www.w3.org/1999/xlink" ext-link-type="uri" xlink:href="http://essigdb.berkeley.edu/cgi/eme_query?table=eme&amp;bnhm_id=EMEC82306&amp;one=T&amp;OK2SHOWPRIVATE=" xlink:type="simple">EMEC82306</ext-link> (CA: Santa Catalina Island) <bold>b</bold> paratype ♂ <ext-link xmlns:xlink="http://www.w3.org/1999/xlink" ext-link-type="uri" xlink:href="http://essigdb.berkeley.edu/cgi/eme_query?table=eme&amp;bnhm_id=EMEC342305&amp;one=T&amp;OK2SHOWPRIVATE=" xlink:type="simple">EMEC342305</ext-link> (Mexico: Baja California Sur) <bold>c</bold> ♀ CNCLEP00077350 (CA: Santa Cruz Island) <bold>d</bold> ♀ <ext-link xmlns:xlink="http://www.w3.org/1999/xlink" ext-link-type="uri" xlink:href="http://essigdb.berkeley.edu/cgi/eme_query?table=eme&amp;bnhm_id=EMEC407544&amp;one=T&amp;OK2SHOWPRIVATE=" xlink:type="simple">EMEC407544</ext-link> (CA: Santa Cruz Island) <bold>e</bold> ♂ <ext-link xmlns:xlink="http://www.w3.org/1999/xlink" ext-link-type="uri" xlink:href="http://data.antweb.org/specimen/LACMENT326744" xlink:type="simple">LACMENT326744</ext-link> (CA: San Bernardino County) <bold>f</bold> ♀ <ext-link xmlns:xlink="http://www.w3.org/1999/xlink" ext-link-type="uri" xlink:href="http://essigdb.berkeley.edu/cgi/eme_query?table=eme&amp;bnhm_id=EMEC408849&amp;one=T&amp;OK2SHOWPRIVATE=" xlink:type="simple">EMEC408849</ext-link> (CA: Modoc County); <italic><tp:taxon-name><tp:taxon-name-part taxon-name-part-type="genus">Neopalpa</tp:taxon-name-part> <tp:taxon-name-part taxon-name-part-type="species">donaldtrumpi</tp:taxon-name-part></tp:taxon-name></italic> sp. n.: <bold>g</bold> Holotype ♂ UCBMEP0201628 (CA: Imperial County) <bold>h</bold> Paratype ♀ UCBMEP0201482 (CA: Imperial County) <bold>i</bold> Paratype ♂ UCBMEP0201629 (CA: Imperial County) <bold>j</bold> Paratype ♂ <ext-link xmlns:xlink="http://www.w3.org/1999/xlink" ext-link-type="uri" xlink:href="http://essigdb.berkeley.edu/cgi/eme_query?table=eme&amp;bnhm_id=EMEC408498&amp;one=T&amp;OK2SHOWPRIVATE=" xlink:type="simple">EMEC408498</ext-link> (Mexico: Baja California Sur). For detailed specimen data see Suppl. material <xref ref-type="supplementary-material" rid="S1">1</xref>. Scale bar 2 mm.</p></caption><graphic xmlns:xlink="http://www.w3.org/1999/xlink" xlink:href="zookeys-646-079-g001.jpg" position="float" orientation="portrait" xlink:type="simple" id="oo_118486.jpg"/></fig><fig id="F2" position="float" orientation="portrait"><label>Figure 2.</label><caption><p>Close up of the head of male <italic><tp:taxon-name><tp:taxon-name-part taxon-name-part-type="genus">Neopalpa</tp:taxon-name-part></tp:taxon-name></italic> species. <bold>a, b</bold> <italic><tp:taxon-name><tp:taxon-name-part taxon-name-part-type="genus">Neopalpa</tp:taxon-name-part> <tp:taxon-name-part taxon-name-part-type="species">neonata</tp:taxon-name-part></tp:taxon-name></italic> (<ext-link xmlns:xlink="http://www.w3.org/1999/xlink" ext-link-type="uri" xlink:href="http://data.antweb.org/specimen/LACMENT326885" xlink:type="simple">LACMENT326885</ext-link>, Mexico: Baja California) <bold>c, d</bold> <italic><tp:taxon-name><tp:taxon-name-part taxon-name-part-type="genus">Neopalpa</tp:taxon-name-part> <tp:taxon-name-part taxon-name-part-type="species">donaldtrumpi</tp:taxon-name-part></tp:taxon-name></italic> sp. n., holotype (UCBMEP0201628, CA: Imperial County). Left: lateral aspect, right: frontal aspect. Scale bar 1 mm.</p></caption><graphic xmlns:xlink="http://www.w3.org/1999/xlink" xlink:href="zookeys-646-079-g002.jpg" position="float" orientation="portrait" xlink:type="simple" id="oo_118487.jpg"/></fig><p>
              <bold><italic>Variation</italic>.</bold> Adult size and the intensity of forewing pattern variable. A large female specimen (wingspan=6.3mm, not included in mean wingspan calculation) from Cedar Pass Campground, Modoc County (<ext-link xmlns:xlink="http://www.w3.org/1999/xlink" ext-link-type="uri" xlink:href="http://essigdb.berkeley.edu/cgi/eme_query?table=eme&amp;bnhm_id=EMEC408849&amp;one=T&amp;OK2SHOWPRIVATE=" xlink:type="simple">EMEC408849</ext-link>, dissection VNZ 591, Fig. <xref ref-type="fig" rid="F1">1f</xref>) shows gray ground coloration on wings instead of dark brown, but the female genitalia are identical to those of <italic><tp:taxon-name><tp:taxon-name-part taxon-name-part-type="genus">Neopalpa</tp:taxon-name-part> <tp:taxon-name-part taxon-name-part-type="species">neopalpa</tp:taxon-name-part></tp:taxon-name></italic> (Fig. <xref ref-type="fig" rid="F1">1f</xref>).</p><p>
              <bold><italic>Male genitalia</italic></bold> (Figs <xref ref-type="fig" rid="F3">3a–d</xref>, <xref ref-type="fig" rid="F4">4a</xref>) (seven preparations examined). Tergum 8 subtriangular, equilateral, weakly sclerotized and concave anteriorly; sternum 8 more than 2× the width of tergum 8, subquadrate, broader than long, posterior margin broadly rounded, anterior margin bilobate with a protruded anterolateral corner.</p><fig id="F3" position="float" orientation="portrait"><label>Figure 3.</label><caption><p>Male genitalia of <italic><tp:taxon-name><tp:taxon-name-part taxon-name-part-type="genus">Neopalpa</tp:taxon-name-part></tp:taxon-name></italic> species. <bold>a–d</bold> <italic><tp:taxon-name><tp:taxon-name-part taxon-name-part-type="genus">Neopalpa</tp:taxon-name-part> <tp:taxon-name-part taxon-name-part-type="species">neonata</tp:taxon-name-part></tp:taxon-name></italic> <bold>e–h</bold> <italic><tp:taxon-name><tp:taxon-name-part taxon-name-part-type="genus">Neopalpa</tp:taxon-name-part> <tp:taxon-name-part taxon-name-part-type="species">donaldtrumpi</tp:taxon-name-part></tp:taxon-name></italic> sp. n. <bold>a, b</bold> ventral and lateral view of intact genitalia, unmounted, stored in lactic acid (<ext-link xmlns:xlink="http://www.w3.org/1999/xlink" ext-link-type="uri" xlink:href="http://data.antweb.org/specimen/LACMENT326710" xlink:type="simple">LACMENT326710</ext-link>, CA: Riverside County) <bold>c, d</bold> Unrolled genitalia and phallus of the Holotype (<ext-link xmlns:xlink="http://www.w3.org/1999/xlink" ext-link-type="uri" xlink:href="http://essigdb.berkeley.edu/cgi/eme_query?table=eme&amp;bnhm_id=EMEC82306&amp;one=T&amp;OK2SHOWPRIVATE=" xlink:type="simple">EMEC82306</ext-link>, dissection Pw1168) <bold>e, f</bold> ventral and lateral view of intact genitalia, unmounted, stored in lactic acid (UCRC ENT 461717, CA: Riverside County) <bold>g, h</bold> Unrolled genitalia and phallus of the Holotype (UCBME021628; dissection VNZ241). Scale bar 100 μm.</p></caption><graphic xmlns:xlink="http://www.w3.org/1999/xlink" xlink:href="zookeys-646-079-g003.jpg" position="float" orientation="portrait" xlink:type="simple" id="oo_118488.jpg"/></fig><fig id="F4" position="float" orientation="portrait"><label>Figure 4.</label><caption><p>Last abdominal segment of male <italic><tp:taxon-name><tp:taxon-name-part taxon-name-part-type="genus">Neopalpa</tp:taxon-name-part></tp:taxon-name></italic> species. <bold>a</bold> <italic><tp:taxon-name><tp:taxon-name-part taxon-name-part-type="genus">Neopalpa</tp:taxon-name-part> <tp:taxon-name-part taxon-name-part-type="species">neonata</tp:taxon-name-part></tp:taxon-name></italic> (specimen BIOUG01860-D04, dissection MIC6545; CA: San Diego County) <bold>b</bold> <italic><tp:taxon-name><tp:taxon-name-part taxon-name-part-type="genus">Neopalpa</tp:taxon-name-part> <tp:taxon-name-part taxon-name-part-type="species">donaldtrumpi</tp:taxon-name-part></tp:taxon-name></italic> sp. n. (UCIS 313268, dissection VNZ556; CA: Riverside County). Scale bar 100 μm.</p></caption><graphic xmlns:xlink="http://www.w3.org/1999/xlink" xlink:href="zookeys-646-079-g004.jpg" position="float" orientation="portrait" xlink:type="simple" id="oo_118489.jpg"/></fig><p>Tegumen slender, parallel-sided, the anterior margin laterally notched; uncus long and narrow with a round apex, finely setose; gnathos a short delicate spine with distinct V-shaped arms about same width; culcitula weakly developed. Valva sigmoid, long and slender, parallel-sided, bifurcating at about ⅘ length of valva towards tip into two equally-sized acute branches in form of antlers; sacculus parabasally located, short and cone-shaped, finely setose; posterior margin of vinculum with a striking paired bilobate process separated by a deep, narrow excision; this process with a shorter truncate lobe provided with a brush of long, stiff hairs, their tips extending over second (longer) lobe with obtuse upper edge and with rounded lateral side, both armoured with numerous short spinules; lateral side of the paired process fused basally with oblique wall of sacculus; (ventral) wall of sacculus strengthened basally by a distinct, paired, heavily-sclerotized curved ledge; saccus elongate, ligulate, nearly as long as tegumen, with distinctly-sclerotized lateral edge and a moderately rounded tip; phallus nearly as long as the longitudinal genitalia axis, moderately sigmoid, with a strongly-curved, rounded tip, a distinct subterminal hook-like spine, and an irregularly subovate caecum.</p><p>
              <bold><italic>Female genitalia</italic></bold> (Fig. <xref ref-type="fig" rid="F5">5a, c</xref>) (eight preparations examined). Segment 8 parallel sided on slide mounts, subgenital plate heavily sculpted with microtraechia, two distinct dense round patches of microtraechia on Segment 8 posterolaterally; ostium bursae subspherical, distinctly-edged anterolaterally; antrum wide, tubular, weakly sclerotized, nearly ¾ length of apophysis anterioris; apophysis anterioris thin, parallel sided, about the same length as segment 8; ductus bursae about same width and length of antrum, lightly sculpted with speckles; corpus bursae clearly deliniated, bulbous, <!--PageBreak-->lightly sculpted; signum aviform with a central spine and two subtriangular wings covered with several rows of spinules.</p><fig id="F5" position="float" orientation="portrait"><label>Figure 5.</label><caption><p>Female genitalia of <italic><tp:taxon-name><tp:taxon-name-part taxon-name-part-type="genus">Neopalpa</tp:taxon-name-part></tp:taxon-name></italic> species. <bold>a</bold> <italic><tp:taxon-name><tp:taxon-name-part taxon-name-part-type="genus">Neopalpa</tp:taxon-name-part> <tp:taxon-name-part taxon-name-part-type="species">neonata</tp:taxon-name-part></tp:taxon-name></italic> (CNCLEP00077350, dissection MIC6530; CA: Santa Cruz Island) <bold>b</bold> <italic><tp:taxon-name><tp:taxon-name-part taxon-name-part-type="genus">Neopalpa</tp:taxon-name-part> <tp:taxon-name-part taxon-name-part-type="species">donaldtrumpi</tp:taxon-name-part></tp:taxon-name></italic> sp. n. (UCBMEP0201482, dissection VNZ241; CA: Imperial County); Close-up of signa <bold>c</bold> <italic><tp:taxon-name><tp:taxon-name-part taxon-name-part-type="genus">Neopalpa</tp:taxon-name-part> <tp:taxon-name-part taxon-name-part-type="species">neonata</tp:taxon-name-part></tp:taxon-name></italic> (UCBMEP0201495, dissection VNZ239; CA: Imperial County) <bold>d</bold> <italic><tp:taxon-name><tp:taxon-name-part taxon-name-part-type="genus">Neopalpa</tp:taxon-name-part> <tp:taxon-name-part taxon-name-part-type="species">donaldtrumpi</tp:taxon-name-part></tp:taxon-name></italic> sp. n. (same as b). Scale bar 100 μm.</p></caption><graphic xmlns:xlink="http://www.w3.org/1999/xlink" xlink:href="zookeys-646-079-g005.jpg" position="float" orientation="portrait" xlink:type="simple" id="oo_118490.jpg"/></fig></tp:treatment-sec><tp:treatment-sec sec-type="distribution" id="SECID0ESPAE"><title>Distribution.</title><p>Povolný’s assumption that this species is a Channel Islands endemic is incorrect, as it seems to have a much wider distribution on the mainland. Examined specimens are from the USA: California (Imperial, Inyo, Los Angeles, Modoc, Riverside, San Bernardino, San Diego, Santa Barbara and Solano counties); Arizona (Cochise and Coconino counties), as well as Mexico (States of Sonora, Baja California, and Baja California Sur).</p></tp:treatment-sec><tp:treatment-sec sec-type="biology" id="SECID0EXPAE"><title>Biology.</title><p>Adults fly throughout the year, probably in more than one generation. Studied specimens were collected in every month of the year in almost even numbers (the high number of samples collected in March is likely an artefact of high-volume Malaise trapping in one location). The two males that formed the type series of this species were collected in the “xeric maritime habitats extending from California Channel Islands.” Additional specimens examined were collected in a variety of generally dry habitat types in canyons, creeks, campgrounds, microphyll forest, dry bush, dunes <!--PageBreak-->and desert habitats. The life history and host plant remain unknown; nearly all specimens examined were collected at light or in Malaise traps, although one specimen (UCREM 4318, <named-content xmlns:xlink="http://www.w3.org/1999/xlink" content-type="dwc:institutional_code" xlink:type="simple">UCR</named-content>) was “collected in tomato foliage.”</p></tp:treatment-sec><tp:treatment-sec><!--Section generated to contain objects referenced in tp:taxon-treatment.--><supplementary-material xmlns:xlink="http://www.w3.org/1999/xlink" id="S1" position="float" orientation="portrait" xlink:type="simple"><label>Supplementary material 1</label><caption><p>Material examined and GenBank accessions</p></caption><p>Data type: species data</p><p>Explanation note: Material examined and GenBank accessions.</p><media xlink:href="zookeys-646-079-s001.xlsx" mimetype="application" mime-subtype="vnd.openxmlformats-officedocument.spreadsheetml.sheet" position="float" orientation="portrait" xlink:type="simple" id="oo_118493.xlsx"/><permissions><license xlink:type="simple"><license-p>This dataset is made available under the Open Database License (<ext-link ext-link-type="uri" xlink:href="http://opendatacommons.org/licenses/odbl/1.0/" xlink:type="simple">http://opendatacommons.org/licenses/odbl/1.0/</ext-link>). The Open Database License (ODbL) is a license agreement intended to allow users to freely share, modify, and use this Dataset while maintaining this same freedom for others, provided that the original source and author(s) are credited.</license-p></license></permissions><attrib specific-use="authors">Vazrick Nazari</attrib></supplementary-material></tp:treatment-sec></tp:taxon-treatment>
