# Supplementary material for: Review of Neopalpa Povolný, 1998 with description of a new species from California and Baja California, Mexico (Lepidoptera, Gelechiidae)
Source: Zookeys. 2017 Jan 17;(646):79–94. doi: 10.3897/zookeys.646.11411 (PMC5299441; doi:10.3897/zookeys.646.11411)
Supplement: XML Treatment for Neopalpa donaldtrumpi [file zookeys.646.11411-treatment3.xml]

<!DOCTYPE tp:taxon-treatment
  PUBLIC "-//TaxonX//DTD Taxonomic Treatment Publishing DTD v0 20100105//EN" "tax-treatment-NSO.dtd">
<tp:taxon-treatment xmlns:tp="http://www.plazi.org/taxpub"><tp:treatment-meta><kwd-group><label>Taxon classification</label><kwd><named-content content-type="kingdom">Animalia</named-content></kwd><kwd><named-content content-type="order">Lepidoptera</named-content></kwd><kwd><named-content content-type="family">Gelechiidae</named-content></kwd></kwd-group><mixed-citation publication-type="journal"><person-group><name><surname>Nazari</surname><given-names>Vazrick</given-names></name></person-group><article-title>Review of <italic><tp:taxon-name><tp:taxon-name-part taxon-name-part-type="genus">Neopalpa</tp:taxon-name-part></tp:taxon-name></italic> Povolný, 1998 with description of a new species from California and Baja California, Mexico (<tp:taxon-name><tp:taxon-name-part taxon-name-part-type="order">Lepidoptera</tp:taxon-name-part></tp:taxon-name>, <tp:taxon-name><tp:taxon-name-part taxon-name-part-type="family">Gelechiidae</tp:taxon-name-part></tp:taxon-name>)</article-title><source>Zookeys</source><day>17</day><month>1</month><year>2017</year><volume>2017</volume><issue>646</issue><fpage>79</fpage><lpage>94</lpage><pub-id pub-id-type="doi">10.3897/zookeys.646.11411</pub-id></mixed-citation></tp:treatment-meta><tp:nomenclature><tp:taxon-name>
              <tp:taxon-name-part taxon-name-part-type="genus">Neopalpa</tp:taxon-name-part>
              <tp:taxon-name-part taxon-name-part-type="species">donaldtrumpi</tp:taxon-name-part>
              <object-id xmlns:xlink="http://www.w3.org/1999/xlink" content-type="zoobank" xlink:type="simple">http://zoobank.org/5FA78DB3-9FB8-409A-AD01-34567BB3C396</object-id>
              <object-id xmlns:xlink="http://www.w3.org/1999/xlink" xlink:type="simple" content-type="BOLD BIN">BOLD:ACR1768</object-id>
            </tp:taxon-name><tp:taxon-authority>Nazari</tp:taxon-authority><tp:taxon-status xmlns:xlink="http://www.w3.org/1999/xlink" xlink:type="simple">sp. n.</tp:taxon-status><xref ref-type="fig" rid="F1">Figs 1g–j</xref><xref ref-type="fig" rid="F2">, 2c–d</xref><xref ref-type="fig" rid="F3">, 3e–h</xref><xref ref-type="fig" rid="F4">, 4b,d</xref><xref ref-type="fig" rid="F5">, 5b</xref><!--PageBreak--><!--PageBreak--></tp:nomenclature><tp:treatment-sec sec-type="type material" id="SECID0ECSAE"><title>Type material.</title><p>
              <bold><italic>Holotype</italic></bold> ♂: [label 1] “USA: CA: Imperial Co. | Algodones Dunes – Niland- | Glamis Rd. 7.4 km NW Glamis”, [label 2] “<named-content xmlns:xlink="http://www.w3.org/1999/xlink" content-type="dwc:verbatimCoordinates" xlink:type="simple"><named-content content-type="geo-json" specific-use="{&#34;type&#34;:&#34;Point&#34;,&#34;coordinates&#34;:[-115.138333,33.033333]}" id="NCID0EQSAE" xlink:type="simple">33°02N 115°08.3W</named-content></named-content> | 21-25 April 2009 AL173 | Bohart Museum Team”, [label 3] “UC BME | P 0201628”, [label 4] “Barcode of Life Project | Leg(s) removed | DNA extracted”, [label 5] “genitalia slide | VNZ240 ♂.” Condition of specimen: double mounted, wings partly spread, left antenna and part of right antenna missing, left hind- and all right legs missing, partly removed for DNA barcoding. Deposited at <abbrev xmlns:xlink="http://www.w3.org/1999/xlink" content-type="institution" xlink:title="Bohart Museum of Entomology, University of California, Davis" id="ABBRID0EVSAE" xlink:type="simple">UCBME</abbrev>.</p><p>
              <bold><italic>Paratypes</italic>.</bold> 5 males, 1 female. 1 ♂ same data as for holotype, specimen # UCBMEP0201629 (<abbrev xmlns:xlink="http://www.w3.org/1999/xlink" content-type="collection" xlink:title="Canadian National Collection of Insects, Ottawa, Ontario, Canada" id="ABBRID0EBTAE" xlink:type="simple">CNC</abbrev>); 1 ♀ <bold>USA</bold>: CA: Imperial Co., Algodones Dunes, Mammoth Wash, Niland-Glamis Rd., 29 km N. Hwy 78, 2008AL20, 6-9.II.2008, Malaise trap, S.L. Heydon &amp; T.J. Zavortnik, specimen # UCBMEP0201482, slide VNZ241 (<abbrev xmlns:xlink="http://www.w3.org/1999/xlink" content-type="institution" xlink:title="Bohart Museum of Entomology, University of California, Davis" id="ABBRID0EITAE" xlink:type="simple">UCBME</abbrev>); 1 ♂ CA: Riverside Co., P.L. Boyd Desert Research Center, 3.5 miles S. Palm Desert, 13–18.VI.1969, Malaise trap, Saul Frommer &amp; R. Worley, specimen # UCREM 18373, slide VNZ580 (<named-content xmlns:xlink="http://www.w3.org/1999/xlink" content-type="dwc:institutional_code" xlink:type="simple">UCR</named-content>); 1 ♂ <italic>ibid</italic>, 16–17.8.1970, P.L. Boyd, specimen # UCRC ENT 461717 (<named-content xmlns:xlink="http://www.w3.org/1999/xlink" content-type="dwc:institutional_code" xlink:type="simple">UCR</named-content>); 1 ♂ CA: Imperial Co., Deep Canyon, Coyote Creek, 5.IV.1975, J.B. Tucker, specimen # UCIS 313268, slide VNZ556 (<named-content xmlns:xlink="http://www.w3.org/1999/xlink" content-type="dwc:institutional_code" xlink:type="simple">UCR</named-content>). 1 ♂ <bold>Mexico</bold>: Baja California Norte, Arroya Catavina, Hwy 1, 35 mi S Progresso, 1.IV.1976, Blacklight, P.A. Rude, specimen # <ext-link xmlns:xlink="http://www.w3.org/1999/xlink" ext-link-type="uri" xlink:href="http://essigdb.berkeley.edu/cgi/eme_query?table=eme&amp;bnhm_id=EMEC408498&amp;one=T&amp;OK2SHOWPRIVATE=" xlink:type="simple">EMEC408498</ext-link>, slide VNZ327 (<named-content xmlns:xlink="http://www.w3.org/1999/xlink" content-type="dwc:institutional_code" xlink:type="simple">EMEC</named-content>).</p></tp:treatment-sec><tp:treatment-sec sec-type="diagnosis" id="SECID0EFUAE"><title>Diagnosis.</title><p>The new species can be easily distinguished from <italic><tp:taxon-name><tp:taxon-name-part taxon-name-part-type="genus">Neopalpa</tp:taxon-name-part> <tp:taxon-name-part taxon-name-part-type="species">neonata</tp:taxon-name-part></tp:taxon-name></italic> by its external appearance, the yellowish-white scales covering the frons of the adult head, and the distinctive orange-yellow coloration on the forewing dorsum. In the male genitalia, the valvae are strongly curved, the saccus has an acute tip, and the highly-developed bilobed processes of the vinculum, characteristic of <italic><tp:taxon-name><tp:taxon-name-part taxon-name-part-type="genus">Neopalpa</tp:taxon-name-part> <tp:taxon-name-part taxon-name-part-type="species">neonata</tp:taxon-name-part></tp:taxon-name></italic>, are absent. In the female genitalia, the subgenital plate is simpler than in <italic><tp:taxon-name><tp:taxon-name-part taxon-name-part-type="genus">Neopalpa</tp:taxon-name-part> <tp:taxon-name-part taxon-name-part-type="species">neonata</tp:taxon-name-part></tp:taxon-name></italic> and much less sculptured with microtrichea, and the signum wings are smooth.</p></tp:treatment-sec><tp:treatment-sec sec-type="description" id="SECID0EJVAE"><title>Description.</title><p>
              <bold><italic>Adult</italic></bold> (Figs <xref ref-type="fig" rid="F1">1g–j</xref>, <xref ref-type="fig" rid="F2">2c, d</xref>). Forewing length: male 3.0–4.6 mm (mean 3.6 mm, n=6); female 4.3 mm (n=1). Head and thorax off-white, tegula greyish brown to brown, scales on vertex and frons yellowish white, often rough, converging towards middle. Labial palpi strongly up curved, annulated, segment 3 slender and acute, about ⅔ size of segment 2; antenna about ⅔ length of forewing, with more or less distinct dark and light rings, scape covered with yellow and light-brown scales. Forewing upper surface with costal region dark brown with sparse, lighter speckles; dorsal region and discal fascia orange yellow to pale buff, the sinuous margin with two or three scallops; <!--PageBreak--><!--PageBreak-->apical area and fringes dark brown heavily mottled with lighter suffusion. Hindwing pale buff, unmarked, with slightly darker fringe. Sexes similar.</p><p>
              <bold><italic>Male genitalia</italic></bold> (Figs <xref ref-type="fig" rid="F3">3e–h</xref>, <xref ref-type="fig" rid="F4">4b</xref>) (four preparations examined). Tergum 8 subpentagonal, weakly sclerotized and concave anteriorly; sternum 8 more than 2× the width of tergum 8, subquadrate, broader than long, posterior margin broadly rounded, anterior margin bilobate with a protruded anterolateral corner. Genitalia comparatively smaller than for <italic><tp:taxon-name><tp:taxon-name-part taxon-name-part-type="genus">Neopalpa</tp:taxon-name-part> <tp:taxon-name-part taxon-name-part-type="species">neonata</tp:taxon-name-part></tp:taxon-name></italic>, tegumen slender and parallel sided, anterior margin laterally notched, uncus long and narrow with a round tip; gnathos a short spine with distinct V-shaped arms about same width; culcitula weakly developed. Valva sigmoid, parallel sided, with a short spine at about ⅔ length towards tip; sacculus parabasally located, short and cone shaped; vinculum with lateral projections spine shaped and about the same size as sacculus, vinculum posterior margin weakly developed with a shallow anteromedial incision; saccus elongate, nearly as long as tegumen, narrowing towards an acute tip; phallus elongate with a subovate caecum and a distinct subterminal spine.</p><p>
              <bold><italic>Female genitalia</italic></bold> (Fig. <xref ref-type="fig" rid="F5">5b, d</xref>) (1 preparations examined). Segment 8 with almost evenly sclerotized subgenital plate, with ventromedial zone membranous and moderately sculpted with microtraechia; ostium bursae subtriangular, distinctly edged anterolaterally; antrum wide, tubular and weakly sclerotized, nearly ¾ length of apophysis anterioris; apophysis anterioris thin and parallel sided, about same length as segment 8; ductus bursae about same width and 2× length of antrum, lightly sculpted with wrinkles; corpus bursae clearly deliniated, bulbous, lightly sculpted; signum aviform with a central spine and two smooth subtriangular wings.</p></tp:treatment-sec><tp:treatment-sec sec-type="etymology" id="SECID0EDXAE"><title>Etymology.</title><p>The new species is named in honor of Donald J. Trump, to be installed as the 45<sup>th</sup> President of the United States on January 20, 2017. The reason for this choice of name is to bring wider public attention to the need to continue protecting fragile habitats in the US that still contain many undescribed species. The specific epithet is selected because of the resemblance of the scales on the frons (head) of the moth to Mr. Trump’s hairstyle. The name is a noun in the genitive case.</p><!--PageBreak--></tp:treatment-sec><tp:treatment-sec sec-type="distribution" id="SECID0EMXAE"><title>Distribution.</title><p>So far only known from Riverside and Imperial counties in southern California and Baja California in Mexico.</p></tp:treatment-sec><tp:treatment-sec sec-type="biology" id="SECID0ERXAE"><title>Biology.</title><p>Specimens collected at mercury-vapour light, black-light or Malaise trap in February, April, June and August, in dry or sandy habitats. Life history and host plant unknown.</p></tp:treatment-sec><tp:treatment-sec><!--Section generated to contain objects referenced in tp:taxon-treatment.--><fig id="F1" position="float" orientation="portrait"><label>Figure 1.</label><caption><p>Adults of <italic><tp:taxon-name><tp:taxon-name-part taxon-name-part-type="genus">Neopalpa</tp:taxon-name-part></tp:taxon-name></italic> species. <bold>a–f</bold> <italic><tp:taxon-name><tp:taxon-name-part taxon-name-part-type="genus">Neopalpa</tp:taxon-name-part> <tp:taxon-name-part taxon-name-part-type="species">neonata</tp:taxon-name-part></tp:taxon-name></italic> <bold>g–j</bold> <italic><tp:taxon-name><tp:taxon-name-part taxon-name-part-type="genus">Neopalpa</tp:taxon-name-part> <tp:taxon-name-part taxon-name-part-type="species">donaldtrumpi</tp:taxon-name-part></tp:taxon-name></italic> sp. n. <italic><tp:taxon-name><tp:taxon-name-part taxon-name-part-type="genus">Neopalpa</tp:taxon-name-part> <tp:taxon-name-part taxon-name-part-type="species">neonata</tp:taxon-name-part></tp:taxon-name></italic>: <bold>a</bold> holotype ♂ <ext-link xmlns:xlink="http://www.w3.org/1999/xlink" ext-link-type="uri" xlink:href="http://essigdb.berkeley.edu/cgi/eme_query?table=eme&amp;bnhm_id=EMEC82306&amp;one=T&amp;OK2SHOWPRIVATE=" xlink:type="simple">EMEC82306</ext-link> (CA: Santa Catalina Island) <bold>b</bold> paratype ♂ <ext-link xmlns:xlink="http://www.w3.org/1999/xlink" ext-link-type="uri" xlink:href="http://essigdb.berkeley.edu/cgi/eme_query?table=eme&amp;bnhm_id=EMEC342305&amp;one=T&amp;OK2SHOWPRIVATE=" xlink:type="simple">EMEC342305</ext-link> (Mexico: Baja California Sur) <bold>c</bold> ♀ CNCLEP00077350 (CA: Santa Cruz Island) <bold>d</bold> ♀ <ext-link xmlns:xlink="http://www.w3.org/1999/xlink" ext-link-type="uri" xlink:href="http://essigdb.berkeley.edu/cgi/eme_query?table=eme&amp;bnhm_id=EMEC407544&amp;one=T&amp;OK2SHOWPRIVATE=" xlink:type="simple">EMEC407544</ext-link> (CA: Santa Cruz Island) <bold>e</bold> ♂ <ext-link xmlns:xlink="http://www.w3.org/1999/xlink" ext-link-type="uri" xlink:href="http://data.antweb.org/specimen/LACMENT326744" xlink:type="simple">LACMENT326744</ext-link> (CA: San Bernardino County) <bold>f</bold> ♀ <ext-link xmlns:xlink="http://www.w3.org/1999/xlink" ext-link-type="uri" xlink:href="http://essigdb.berkeley.edu/cgi/eme_query?table=eme&amp;bnhm_id=EMEC408849&amp;one=T&amp;OK2SHOWPRIVATE=" xlink:type="simple">EMEC408849</ext-link> (CA: Modoc County); <italic><tp:taxon-name><tp:taxon-name-part taxon-name-part-type="genus">Neopalpa</tp:taxon-name-part> <tp:taxon-name-part taxon-name-part-type="species">donaldtrumpi</tp:taxon-name-part></tp:taxon-name></italic> sp. n.: <bold>g</bold> Holotype ♂ UCBMEP0201628 (CA: Imperial County) <bold>h</bold> Paratype ♀ UCBMEP0201482 (CA: Imperial County) <bold>i</bold> Paratype ♂ UCBMEP0201629 (CA: Imperial County) <bold>j</bold> Paratype ♂ <ext-link xmlns:xlink="http://www.w3.org/1999/xlink" ext-link-type="uri" xlink:href="http://essigdb.berkeley.edu/cgi/eme_query?table=eme&amp;bnhm_id=EMEC408498&amp;one=T&amp;OK2SHOWPRIVATE=" xlink:type="simple">EMEC408498</ext-link> (Mexico: Baja California Sur). For detailed specimen data see Suppl. material <xref ref-type="supplementary-material" rid="S1">1</xref>. Scale bar 2 mm.</p></caption><graphic xmlns:xlink="http://www.w3.org/1999/xlink" xlink:href="zookeys-646-079-g001.jpg" position="float" orientation="portrait" xlink:type="simple" id="oo_118486.jpg"/></fig><supplementary-material xmlns:xlink="http://www.w3.org/1999/xlink" id="S1" position="float" orientation="portrait" xlink:type="simple"><label>Supplementary material 1</label><caption><p>Material examined and GenBank accessions</p></caption><p>Data type: species data</p><p>Explanation note: Material examined and GenBank accessions.</p><media xlink:href="zookeys-646-079-s001.xlsx" mimetype="application" mime-subtype="vnd.openxmlformats-officedocument.spreadsheetml.sheet" position="float" orientation="portrait" xlink:type="simple" id="oo_118493.xlsx"/><permissions><license xlink:type="simple"><license-p>This dataset is made available under the Open Database License (<ext-link ext-link-type="uri" xlink:href="http://opendatacommons.org/licenses/odbl/1.0/" xlink:type="simple">http://opendatacommons.org/licenses/odbl/1.0/</ext-link>). The Open Database License (ODbL) is a license agreement intended to allow users to freely share, modify, and use this Dataset while maintaining this same freedom for others, provided that the original source and author(s) are credited.</license-p></license></permissions><attrib specific-use="authors">Vazrick Nazari</attrib></supplementary-material><fig id="F2" position="float" orientation="portrait"><label>Figure 2.</label><caption><p>Close up of the head of male <italic><tp:taxon-name><tp:taxon-name-part taxon-name-part-type="genus">Neopalpa</tp:taxon-name-part></tp:taxon-name></italic> species. <bold>a, b</bold> <italic><tp:taxon-name><tp:taxon-name-part taxon-name-part-type="genus">Neopalpa</tp:taxon-name-part> <tp:taxon-name-part taxon-name-part-type="species">neonata</tp:taxon-name-part></tp:taxon-name></italic> (<ext-link xmlns:xlink="http://www.w3.org/1999/xlink" ext-link-type="uri" xlink:href="http://data.antweb.org/specimen/LACMENT326885" xlink:type="simple">LACMENT326885</ext-link>, Mexico: Baja California) <bold>c, d</bold> <italic><tp:taxon-name><tp:taxon-name-part taxon-name-part-type="genus">Neopalpa</tp:taxon-name-part> <tp:taxon-name-part taxon-name-part-type="species">donaldtrumpi</tp:taxon-name-part></tp:taxon-name></italic> sp. n., holotype (UCBMEP0201628, CA: Imperial County). Left: lateral aspect, right: frontal aspect. Scale bar 1 mm.</p></caption><graphic xmlns:xlink="http://www.w3.org/1999/xlink" xlink:href="zookeys-646-079-g002.jpg" position="float" orientation="portrait" xlink:type="simple" id="oo_118487.jpg"/></fig><fig id="F3" position="float" orientation="portrait"><label>Figure 3.</label><caption><p>Male genitalia of <italic><tp:taxon-name><tp:taxon-name-part taxon-name-part-type="genus">Neopalpa</tp:taxon-name-part></tp:taxon-name></italic> species. <bold>a–d</bold> <italic><tp:taxon-name><tp:taxon-name-part taxon-name-part-type="genus">Neopalpa</tp:taxon-name-part> <tp:taxon-name-part taxon-name-part-type="species">neonata</tp:taxon-name-part></tp:taxon-name></italic> <bold>e–h</bold> <italic><tp:taxon-name><tp:taxon-name-part taxon-name-part-type="genus">Neopalpa</tp:taxon-name-part> <tp:taxon-name-part taxon-name-part-type="species">donaldtrumpi</tp:taxon-name-part></tp:taxon-name></italic> sp. n. <bold>a, b</bold> ventral and lateral view of intact genitalia, unmounted, stored in lactic acid (<ext-link xmlns:xlink="http://www.w3.org/1999/xlink" ext-link-type="uri" xlink:href="http://data.antweb.org/specimen/LACMENT326710" xlink:type="simple">LACMENT326710</ext-link>, CA: Riverside County) <bold>c, d</bold> Unrolled genitalia and phallus of the Holotype (<ext-link xmlns:xlink="http://www.w3.org/1999/xlink" ext-link-type="uri" xlink:href="http://essigdb.berkeley.edu/cgi/eme_query?table=eme&amp;bnhm_id=EMEC82306&amp;one=T&amp;OK2SHOWPRIVATE=" xlink:type="simple">EMEC82306</ext-link>, dissection Pw1168) <bold>e, f</bold> ventral and lateral view of intact genitalia, unmounted, stored in lactic acid (UCRC ENT 461717, CA: Riverside County) <bold>g, h</bold> Unrolled genitalia and phallus of the Holotype (UCBME021628; dissection VNZ241). Scale bar 100 μm.</p></caption><graphic xmlns:xlink="http://www.w3.org/1999/xlink" xlink:href="zookeys-646-079-g003.jpg" position="float" orientation="portrait" xlink:type="simple" id="oo_118488.jpg"/></fig><fig id="F4" position="float" orientation="portrait"><label>Figure 4.</label><caption><p>Last abdominal segment of male <italic><tp:taxon-name><tp:taxon-name-part taxon-name-part-type="genus">Neopalpa</tp:taxon-name-part></tp:taxon-name></italic> species. <bold>a</bold> <italic><tp:taxon-name><tp:taxon-name-part taxon-name-part-type="genus">Neopalpa</tp:taxon-name-part> <tp:taxon-name-part taxon-name-part-type="species">neonata</tp:taxon-name-part></tp:taxon-name></italic> (specimen BIOUG01860-D04, dissection MIC6545; CA: San Diego County) <bold>b</bold> <italic><tp:taxon-name><tp:taxon-name-part taxon-name-part-type="genus">Neopalpa</tp:taxon-name-part> <tp:taxon-name-part taxon-name-part-type="species">donaldtrumpi</tp:taxon-name-part></tp:taxon-name></italic> sp. n. (UCIS 313268, dissection VNZ556; CA: Riverside County). Scale bar 100 μm.</p></caption><graphic xmlns:xlink="http://www.w3.org/1999/xlink" xlink:href="zookeys-646-079-g004.jpg" position="float" orientation="portrait" xlink:type="simple" id="oo_118489.jpg"/></fig><fig id="F5" position="float" orientation="portrait"><label>Figure 5.</label><caption><p>Female genitalia of <italic><tp:taxon-name><tp:taxon-name-part taxon-name-part-type="genus">Neopalpa</tp:taxon-name-part></tp:taxon-name></italic> species. <bold>a</bold> <italic><tp:taxon-name><tp:taxon-name-part taxon-name-part-type="genus">Neopalpa</tp:taxon-name-part> <tp:taxon-name-part taxon-name-part-type="species">neonata</tp:taxon-name-part></tp:taxon-name></italic> (CNCLEP00077350, dissection MIC6530; CA: Santa Cruz Island) <bold>b</bold> <italic><tp:taxon-name><tp:taxon-name-part taxon-name-part-type="genus">Neopalpa</tp:taxon-name-part> <tp:taxon-name-part taxon-name-part-type="species">donaldtrumpi</tp:taxon-name-part></tp:taxon-name></italic> sp. n. (UCBMEP0201482, dissection VNZ241; CA: Imperial County); Close-up of signa <bold>c</bold> <italic><tp:taxon-name><tp:taxon-name-part taxon-name-part-type="genus">Neopalpa</tp:taxon-name-part> <tp:taxon-name-part taxon-name-part-type="species">neonata</tp:taxon-name-part></tp:taxon-name></italic> (UCBMEP0201495, dissection VNZ239; CA: Imperial County) <bold>d</bold> <italic><tp:taxon-name><tp:taxon-name-part taxon-name-part-type="genus">Neopalpa</tp:taxon-name-part> <tp:taxon-name-part taxon-name-part-type="species">donaldtrumpi</tp:taxon-name-part></tp:taxon-name></italic> sp. n. (same as b). Scale bar 100 μm.</p></caption><graphic xmlns:xlink="http://www.w3.org/1999/xlink" xlink:href="zookeys-646-079-g005.jpg" position="float" orientation="portrait" xlink:type="simple" id="oo_118490.jpg"/></fig></tp:treatment-sec></tp:taxon-treatment>
